# Supplementary material for: Relationship Between Personality of Parents and Pediatric Post-Intensive Care Syndrome for a Family in the PICU: A Prospective, Observational Cohort Pilot Study
Source: Children (Basel). 2025 Aug 12;12(8):1056. doi: 10.3390/children12081056 (PMC12384791; doi:10.3390/children12081056)
Supplement: Supplementary file 1 [file children-12-01056-s001.zip]

Archive with 1 entries (1 files):
- children-3732807-supplementary.pdf
